# Supplementary material for: Synergistic effect of probiotic, chicory root powder and coriander seed powder on growth performance, antioxidant activity and gut health of broiler chickens
Source: PLoS One. 2022 Jun 27;17(6):e0270231. doi: 10.1371/journal.pone.0270231 (PMC9236266; doi:10.1371/journal.pone.0270231)
Supplement: S1 Data — (XLSX) [file pone.0270231.s001.xlsx]

## Sheet: Growth performance 
																					Body weight				FI				FCR			Overall
	day old	1stwt gain	2nd wt gain	3rd wg	4 wg	5 wg	6 wg	1 FI	2FI	3FI	4FI	5FI	6FI	1FCR	2FCR	3FCR	4FCR	5FCR	6FCR		0-2	2TO4	4TO6	OVERALL	0-2	2TO4	4TO6	overall FI	0-2	2TO4	4TO6	FCR
1	48.52	76.94	131.5	309.4	484.4	476.8	478.6	72	154.6	418.6	717.6	977.6	1129.4	0.935794	1.17567	1.35294	1.48142	2.05034	2.3598	1	208.44	793.8	955.4	1957.64	226.6	1136.2	2107	3469.8	1.08712	1.43134	2.20536	1.77244
1	48.14	77.58	140.8	312.25	470.75	499.6	501.4	73.6	154.6	425.2	804.8	964.8	1116.6	0.948698	1.09801	1.36173	1.70961	1.93114	2.22696	1	218.38	783	1001	2002.38	228.2	1230	2081.4	3539.6	1.04497	1.57088	2.07932	1.7677
1	46.74	77.36	137.2	316.2	446.6	484	485.8	53.2	141.8	397.2	648.2	958.2	1110	0.687694	1.03353	1.25617	1.45141	1.97975	2.28489	1	214.56	762.8	969.8	1947.16	195	1045.4	2068.2	3308.6	0.908837	1.37048	2.1326	1.69919
1	48.82	79.02	138.6	317	485.8	495.2	497	69.2	161.4	401.4	657.4	967.4	1119.2	0.875728	1.1645	1.26625	1.35323	1.95355	2.25191	1	217.62	802.8	992.2	2012.62	230.6	1058.8	2086.6	3376	1.05965	1.31888	2.103	1.67742
1	48.82	78.68	142.6	311.4	494	500.2	502	78	168.6	413	714	974	1125.8	0.991357	1.18233	1.32627	1.44534	1.94722	2.24263	1	221.28	805.4	1002.2	2028.88	246.6	1127	2099.8	3473.4	1.11443	1.3993	2.09519	1.71198
1	46.44	81.3	139	313	479.4	469	470.8	73.8	189.8	402	689.4	949.4	1101.2	0.907749	1.36547	1.28435	1.43805	2.02431	2.339	1	220.3	792.4	939.8	1952.5	263.6	1091.4	2050.6	3405.6	1.19655	1.37733	2.18195	1.74423
1	46.56	79.38	134.2	311.8	472.8	472	473.8	73.2	162.4	426.6	680	940	1091.8	0.922147	1.21013	1.36818	1.43824	1.99153	2.30435	1	213.58	784.6	945.8	1943.98	235.6	1106.6	2031.8	3374	1.1031	1.4104	2.14823	1.73561
1	50.28	77.6	136.8	309	481.2	473.8	475.6	74	159.4	429	728.8	988.8	1140.6	0.953608	1.1652	1.38835	1.51455	2.08696	2.39823	1	214.4	790.2	949.4	1954	233.4	1157.8	2129.4	3520.6	1.08862	1.4652	2.24289	1.80174
2	48.14	76.36	134.6	337.8	506.2	513.8	520.9	69.4	151.8	419.2	674	979	1124.2	0.908853	1.12779	1.24097	1.33149	1.90541	2.15819	2	210.96	844	1034.7	2089.66	221.2	1093.2	2103.2	3417.6	1.04854	1.29526	2.03267	1.63548
2	48.66	79.98	133.2	339.4	509.6	506.6	513.7	71	174.4	424.6	813.2	1028.2	1173.4	0.887722	1.30931	1.25103	1.59576	2.02961	2.28421	2	213.18	849	1020.3	2082.48	245.4	1237.8	2201.6	3684.8	1.15114	1.45795	2.1578	1.76943
2	46.04	75.34	137	334.2	516.2	535.2	542.3	66.4	157.4	419.8	787	1052	1197.2	0.881338	1.14891	1.25613	1.5246	1.96562	2.20763	2	212.34	850.4	1077.5	2140.24	223.8	1206.8	2249.2	3679.8	1.05397	1.4191	2.08742	1.71934
2	49.32	78.72	133.6	337.2	507.6	504.6	511.7	61.6	147.8	389.2	692.4	957.4	1102.6	0.78252	1.10629	1.15421	1.36407	1.89734	2.15478	2	212.32	844.8	1016.3	2073.42	209.4	1081.6	2060	3351	0.986247	1.2803	2.02696	1.61617
2	47.18	80.56	143.2	332.8	524.4	520.2	527.3	54.4	141.4	447.4	847.6	1012.6	1157.8	0.675273	0.98743	1.34435	1.61632	1.94656	2.19571	2	223.76	857.2	1047.5	2128.46	195.8	1295	2170.4	3661.2	0.875045	1.51073	2.07198	1.72012
2	46.98	77.7	137.4	330.8	540.2	508.6	515.7	71	141.4	427.4	789	1054	1199.2	0.913771	1.02911	1.29202	1.46057	2.07236	2.32538	2	215.1	871	1024.3	2110.4	212.4	1216.4	2253.2	3682	0.987448	1.39656	2.19975	1.74469
2	48.98	80.8	132.6	322	510.8	536.4	543.5	58.6	112.4	415.2	714	1029	1174.2	0.725248	0.847662	1.28944	1.39781	1.91834	2.16044	2	213.4	832.8	1079.9	2126.1	171	1129.2	2203.2	3503.4	0.801312	1.35591	2.04019	1.64781
2	47.12	76.3	140	334.6	516	510.8	517.9	66	164.8	426	698	1023	1168.2	0.865007	1.17714	1.27316	1.35271	2.00274	2.25565	2	216.3	850.6	1028.7	2095.6	230.8	1124	2191.2	3546	1.06704	1.32142	2.13007	1.69212
3	48.18	82.8	141.2	328.2	520.6	534.2	559.2	66.4	131	369.2	655.2	995.2	1154.4	0.801932	0.927762	1.12492	1.25855	1.86297	2.06438	3	224	848.8	1093.4	2166.2	197.4	1024.4	2149.6	3371.4	0.88125	1.20688	1.96598	1.55637
3	49.3	84.18	149	312.6	541.6	514.2	539.2	75.2	144.4	449	779	1009	1168.2	0.893324	0.969128	1.43634	1.43833	1.96227	2.16654	3	233.18	854.2	1053.4	2140.78	219.6	1228	2177.2	3624.8	0.941762	1.4376	2.06683	1.69321
3	49.16	84.12	142.8	320.4	537	537.4	562.4	63	175.2	400.4	717.4	977.4	1136.6	0.74893	1.22689	1.24969	1.33594	1.81876	2.02098	3	226.92	857.4	1099.8	2184.12	238.2	1117.8	2114	3470	1.04971	1.30371	1.92217	1.58874
3	47.98	84.46	146.2	353.6	530.2	552.8	577.8	78.6	161	446.4	787.6	1007.6	1166.8	0.930618	1.10123	1.26244	1.48548	1.82272	2.01938	3	230.66	883.8	1130.6	2245.06	239.6	1234	2174.4	3648	1.03876	1.39624	1.92323	1.6249
3	48.64	93	145.8	328.4	526.4	547.2	572.2	79.4	150.4	448.4	794.8	1004.8	1164	0.853763	1.03155	1.36541	1.50988	1.83626	2.03425	3	238.8	854.8	1119.4	2213	229.8	1243.2	2168.8	3641.8	0.962312	1.45438	1.93747	1.64564
3	46.66	85.62	144.2	299.4	540.8	531.2	556.2	65.4	155.8	399.4	649.2	969.2	1128.4	0.76384	1.08044	1.334	1.20044	1.82455	2.02877	3	229.82	840.2	1087.4	2157.42	221.2	1048.6	2097.6	3367.4	0.962492	1.24804	1.929	1.56085
3	47.78	86.08	136	322.4	547.2	535.8	560.8	71.2	159.4	424.2	760.8	1000.8	1160	0.827138	1.17206	1.31576	1.39035	1.86786	2.06847	3	222.08	869.6	1096.6	2188.28	230.6	1185	2160.8	3576.4	1.03836	1.3627	1.97045	1.63434
3	48.74	82.1	143.2	335.6	535	530.2	555.2	58.8	182.6	428.2	792.8	1052.8	1212	0.7162	1.27514	1.27592	1.48187	1.98567	2.183	3	225.3	870.6	1085.4	2181.3	241.4	1221	2264.8	3727.2	1.07146	1.40248	2.0866	1.70871
4	47.96	82.94	144.8	322	534.2	519.4	533.4	58.6	166.8	408.2	766.6	1026.6	1177.4	0.706535	1.15193	1.2677	1.43504	1.97651	2.20735	4	227.74	856.2	1052.8	2136.74	225.4	1174.8	2204	3604.2	0.989725	1.37211	2.09347	1.68678
4	46.04	84.1	136	327.4	522.8	511	525	64	193.8	411.2	715.8	975.8	1126.6	0.760999	1.425	1.25596	1.36917	1.90959	2.1459	4	220.1	850.2	1036	2106.3	257.8	1127	2102.4	3487.2	1.17129	1.32557	2.02934	1.6556
4	45.28	84.2	140.6	360.6	524.6	541	555	61	136.4	437.4	774.6	1024.6	1175.4	0.724466	0.970128	1.21298	1.47655	1.8939	2.11784	4	224.8	885.2	1096	2206	197.4	1212	2200	3609.4	0.878114	1.36918	2.0073	1.63617
4	49.24	83.16	139.8	344.2	504.4	521.6	535.6	60.4	179	429.2	773.4	1033.4	1184.2	0.726311	1.2804	1.24695	1.53331	1.98121	2.21098	4	222.96	848.6	1057.2	2128.76	239.4	1202.6	2217.6	3659.6	1.07374	1.41716	2.09762	1.71912
4	48.34	84.76	141.8	347.2	536.4	511.4	525.4	55.4	159	413.2	739.8	999.8	1150.6	0.65361	1.1213	1.19009	1.37919	1.95503	2.18995	4	226.56	883.6	1036.8	2146.96	214.4	1153	2150.4	3517.8	0.946328	1.30489	2.07407	1.6385
4	47.92	80.02	140.8	351.6	537	537.2	551.2	69.4	141	431.6	755	1015	1165.8	0.867283	1.00142	1.22753	1.40596	1.88943	2.11502	4	220.82	888.6	1088.4	2197.82	210.4	1186.6	2180.8	3577.8	0.952812	1.33536	2.00368	1.62789
4	47.96	78.36	140.2	316.2	519.2	539.2	553.2	57.6	156	388	706.8	1006.8	1157.6	0.735069	1.1127	1.22707	1.36133	1.86721	2.09255	4	218.56	835.4	1092.4	2146.36	213.6	1094.8	2164.4	3472.8	0.977306	1.31051	1.98133	1.618
4	49.5	81.58	137.4	341.4	524.8	513.4	527.4	64.6	163.6	424.6	773.6	1003.6	1154.4	0.791861	1.19068	1.2437	1.47409	1.95481	2.18885	4	218.98	866.2	1040.8	2125.98	228.2	1198.2	2158	3584.4	1.0421	1.38328	2.07341	1.686
5	48.36	87.46	145.06	316.6	520.8	528.8	540.8	56.4	142.2	403	728.4	998.4	1154.15	0.644866	0.980284	1.2729	1.39862	1.88805	2.13415	5	232.52	837.4	1069.6	2139.52	198.6	1131.4	2152.55	3482.55	0.85412	1.35109	2.01248	1.62772
5	47.66	87.62	144	332.4	536	503.2	515.2	90	171.6	438.6	807.4	1007.4	1163.15	1.02716	1.19167	1.31949	1.50634	2.00199	2.25767	5	231.62	868.4	1018.4	2118.42	261.6	1246	2170.55	3678.15	1.12944	1.43482	2.13133	1.73627
5	48.22	84.5	145.2	336	521.6	514.8	526.8	65.2	158	421	733	993	1148.75	0.771598	1.08815	1.25298	1.40529	1.9289	2.18062	5	229.7	857.6	1041.6	2128.9	223.2	1154	2141.75	3518.95	0.971702	1.34562	2.05621	1.65294
5	48.34	90.2	144	342.2	517.6	519.8	531.8	74	152.4	424.4	722.4	1002.4	1158.15	0.820399	1.05833	1.24021	1.39567	1.92843	2.17779	5	234.2	859.8	1051.6	2145.6	226.4	1146.8	2160.55	3533.75	0.966695	1.3338	2.05454	1.64698
5	48.48	87.06	144.8	341.2	505.2	517.8	529.8	74	150.2	422.6	737.6	997.6	1153.35	0.849989	1.03729	1.23857	1.46002	1.92661	2.17695	5	231.86	846.4	1047.6	2125.86	224.2	1160.2	2150.95	3535.35	0.966963	1.37075	2.05322	1.66302
5	49.4	86.22	149	316	543.4	522.8	534.8	56.4	142.2	399	709.2	999.2	1154.95	0.654141	0.954362	1.26266	1.30512	1.91125	2.15959	5	235.22	859.4	1057.6	2152.22	198.6	1108.2	2154.15	3460.95	0.844316	1.2895	2.03683	1.60808
5	48.24	87.06	144.4	322.6	527.6	535.4	547.4	69.4	139.4	397.2	773.8	1033.8	1189.55	0.797151	0.965374	1.23125	1.46664	1.93089	2.17309	5	231.46	850.2	1082.8	2164.46	208.8	1171	2223.35	3603.15	0.9021	1.37732	2.05333	1.66469
5	47.26	86.88	139	347.4	549	520.4	532.4	68	157.4	441.6	776.2	1036.2	1191.95	0.782689	1.13237	1.27116	1.41384	1.99116	2.23882	5	225.88	896.4	1052.8	2175.08	225.4	1217.8	2228.15	3671.35	0.997875	1.35855	2.1164	1.68791
6	48.2	84.08	135	335.8	520	526.6	546.6	67.8	172.8	441.4	795.8	1005.8	1155.41	0.806375	1.28	1.31447	1.53038	1.90999	2.11381	6	219.08	855.8	1073.2	2148.08	240.6	1237.2	2161.21	3639.01	1.09823	1.44566	2.0138	1.69408
6	48.3	82.06	132.6	310.4	516.4	520	540	62.2	154.8	416	752	1012	1161.61	0.757982	1.16742	1.34021	1.45624	1.94615	2.15113	6	214.66	826.8	1060	2101.46	217	1168	2173.61	3558.61	1.0109	1.41268	2.05058	1.6934
6	48.62	70.8	134.6	309	531.6	535.6	555.6	57.4	115	304.2	664.4	1014.4	1164.01	0.810734	0.854383	0.984466	1.24981	1.89395	2.09505	6	205.4	840.6	1091.2	2137.2	172.4	968.6	2178.41	3319.41	0.839338	1.15227	1.99634	1.55316
6	48.88	82.64	129.2	338.2	516.6	528.2	548.2	73.2	129.8	414.8	761.4	1021.4	1171.01	0.88577	1.00464	1.22649	1.47387	1.93374	2.1361	6	211.84	854.8	1076.4	2143.04	203	1176.2	2192.41	3571.61	0.95827	1.37599	2.0368	1.66661
6	50.42	82.38	140	317	507.6	521.6	541.6	61.4	158.6	404	717.8	987.8	1137.41	0.745327	1.13286	1.27445	1.41411	1.89379	2.10009	6	222.38	824.6	1063.2	2110.18	220	1121.8	2125.21	3467.01	0.989298	1.36042	1.99888	1.64299
6	47.44	85.12	135.8	349.4	530	542	562	68.8	165.2	434.4	794.2	1014.2	1163.81	0.808271	1.21649	1.24327	1.49849	1.87122	2.07084	6	220.92	879.4	1104	2204.32	234	1228.6	2178.01	3640.61	1.05921	1.39709	1.97284	1.65158
6	48.58	82.88	131.8	325.6	512.6	529.8	549.8	60.4	149.4	417.4	734	994	1143.61	0.728764	1.13354	1.28194	1.43192	1.87618	2.08005	6	214.68	838.2	1079.6	2132.48	209.8	1151.4	2137.61	3498.81	0.977268	1.37366	1.98	1.64072
6	51.04	81.84	134.4	303.8	522.2	539.6	559.6	55.2	160.2	422.4	791.4	1041.4	1191.01	0.674487	1.19196	1.39039	1.51551	1.92995	2.12832	6	216.24	826	1099.2	2141.44	215.4	1213.8	2232.41	3661.61	0.996115	1.46949	2.03094	1.70988

## Sheet: Gut Morphometry
			Duodenum								Jejunum							Ileum
		Villi length	Crypt depth	VI/CD	Villli width					Villi length	Crypt depth	VI/CD	Villli width				Villi length	Crypt depth	VI/CD	Villli width
	1	1004.85	250.966	4.04689	136.938				1	960.82	182.3	5.27054	156.47			1	654.256	179.398	3.65109	156.512
	1	1041.33	236.394	4.41812	133.704				1	989.52	158.71	6.23477	150			1	540.496	179.162	3.04649	133.008
	1	1031.33	234.394	4.40362	131.704				1	994.472	163.836	7.04214	154.402			1	550.628	165.398	3.36635	139.786
	1	1004.85	250.966	4.04689	136.938				1	820.82	176.17	4.25913	165.226			1	540.496	151.722	3.55223	117.874
	1	1041.33	236.394	4.41812	133.704				1	956.658	158.32	6.10276	161.996			1	542.496	180.762	3.03611	119.874
	1	1031.33	234.394	4.40362	131.704				1	972.64	188.16	5.16922	131.3			1	544.496	180.762	3.04671	119.874
	2	1230.85	230.36	5.34316	154.144				2	1055.46	171.85	6.14175	154.94			2	650.468	148.272	4.38699	109.792
	2	1150.31	273.97	4.19867	162.62				2	962.47	177.66	6.10472	153.45			2	657.664	181.334	3.65103	141.172
	2	1228.88	245.95	4.99646	150.768				2	971.72	169.09	5.74676	171			2	690.448	172.782	4.10311	131.81
	2	1077.21	281.56	3.82586	154.768				2	1048.06	162.34	5.74783	169.61			2	684.942	131.94	4.24678	132.108
	2	1187.21	270.32	4.39187	156.768				2	1014.48	163.88	6.19038	170			2	706.802	165.626	4.50645	133.162
	2	1174.89	260.432	4.5512	157.25				2	1010.44	168.964	5.98629	165			2	620.762	152.08	4.11741	126.264
	3	1423.83	312.858	4.72322	221.08				3	1038.97	152.592	7.88179	220.24			3	647.544	155.982	4.2502	166.364
	3	1446.51	292.922	4.95254	172.86				3	1051.29	165.502	6.63281	218.856			3	607.412	144.51	4.21127	131.664
	3	1686.2	322.928	5.30347	186.26				3	1182.4	160.47	6.68647	204.938			3	634.136	159.68	3.98459	137.258
	3	1666.2	320.928	5.28769	249.21				3	1061.79	167.814	6.40143	209.99			3	646.142	150.764	4.29565	128.44
	3	1674.2	322.928	5.26997	230.92				3	1044.34	167.876	6.2566	204.346			3	708.9	175.272	4.09195	128.412
	3	1694.2	320.928	5.37642	221.52				3	1118.4	181.168	6.26487	204.296			3	706.174	175.272	4.08208	128.412
	4	1282.88	319.382	4.01994	157.91				4	1010.44	168.964	5.98629	185.06			4	1043.05	217.192	4.82223	161.29
	4	1239.42	303.242	4.11387	171.754				4	1019.85	174.252	5.92623	209.02			4	1023.08	171.23	6.04159	160.662
	4	1250.64	303.526	4.12414	167.754				4	994.472	169.836	5.91026	197.05			4	991.442	186.142	5.38843	136.72
	4	1252.64	305.526	4.10307	169.754				4	1069.7	177.9	6.03014	195.08			4	1083.29	203.958	5.42942	145.842
	4	1272.64	309.526	4.108	181.754				4	956.658	168.32	5.7076	203.74			4	1051.41	226.11	4.7372	127.804
	4	1272.64	309.526	4.108	181.754				4	1027.2	170.944	6.03574	197.99			4	927.698	189.71	4.89896	141.316
	5	1645.56	322.216	5.10867	172.518				5	1055.98	167.57	6.30172	199.53			5	632.922	152.468	4.15829	156.128
	5	1456.93	295.984	4.92178	134.486				5	996.64	177.37	5.61899	200.52			5	627.396	156.342	4.01486	133.142
	5	1843.12	335.71	5.49021	202.54				5	992.2	176.3	5.62791	213.69			5	665.096	159.406	4.17349	120.234
	5	1691.6	311.23	5.43521	219.32				5	1068.7	167.26	6.38945	205.69			5	673.944	154.046	4.41785	116.12
	5	1595.93	326.21	4.89234	133.5				5	1108.2	150.88	7.34491	202.3			5	627.92	180.468	3.51352	132.542
	5	1506.52	328.12	4.59137	146.3				5	1044.34	167.876	6.2566	204.346			5	687.03	194.688	3.54445	133.072
	6	1633.52	336.584	4.88919	192.166				6	1074.77	152.21	7.0611	199.53			6	762.138	182.856	4.24573	138.558
	6	1667.45	336.27	4.95866	162.74				6	1081.44	187.77	5.75939	190.52			6	700.79	217.652	3.23967	140.118
	6	1621.93	314.32	5.16012	163.06				6	1045.1	191.75	5.45033	193.69			6	726.91	222.386	3.29011	116.498
	6	1623.28	301.92	5.37652	239.04				6	1037.29	162.09	6.39947	255.69			6	728.114	209.2	3.53684	124.248
	6	1738.16	350.75	4.95555	233.51				6	1070.35	185.25	5.77787	202.3			6	756.492	225.558	3.36409	141.778
	6	1625.36	420.45	3.86576	207.61				6	1061.79	175.814	6.08963	204.346			6	779.682	221.65	3.52944	143.892

## Sheet: Gut PH
gut pH
		Deodenum		Jejunum	ileum		proventriculus	caecum
T1	1	6.2	6.05	6.3	6.5	1	3.5	7.2
	2	6.2	6.05	6.5	6.9	1	3.5	7.4
	3	6.2	6.05	6.5	6.6	1	3.6	7.5
	4	6.3	6.15	6.3	6.6	1	3.6	7.6
	5	6.3	6.15	6.5	6.6	1	3.5	7.3
	6	6.3	6.15	6.4	6.5	1	3.5	7.2
	7	6.4	6.25	6.4	6.8	1	3.6	7.5
	8	6.2	6.05	6.5	6.8	1	3.5	7.4
T2	1	6.2	6.05	6.4	6.7	2	3.5	6.9
	2	6.2	6.05	6.2	6.4	2	3.6	7.2
	3	6	5.85	6.3	6.4	2	3.6	7.1
	4	6.1	5.95	6.3	6.5	2	3.6	7.2
	5	6.3	6.15	6.4	6.5	2	3.6	7.3
	6	6.1	5.95	6.2	6.4	2	3.5	7.1
	7	6.1	5.95	6.3	6.3	2	3.5	7.2
	8	6.3	6.15	6.3	6.5	2	3.6	7.4
T3	1	6	5.85	6	6.1	3	3.5	6.9
	2	6.1	5.95	6.2	6.3	3	3.5	6.8
	3	6	5.85	5.9	6.2	3	3.5	7
	4	6	5.85	6.3	6.1	3	3.6	6.8
	5	6.1	5.95	6	6.3	3	3.5	7
	6	5.9	5.75	6.1	6.2	3	3.5	7
	7	6.1	5.95	6.1	6.2	3	3.4	7.2
	8	6.1	5.95	5.9	6.4	3	3.6	6.8
T4	1	6	5.85	6.1	6.3	4	3.5	7.1
	2	6.1	5.95	6.1	6.4	4	3.4	6.9
	3	6	5.85	6.2	6.3	4	3.3	6.8
	4	6.1	5.95	6.2	6.3	4	3.5	6.9
	5	6	5.85	6.2	6.2	4	3.5	7.1
	6	6	5.85	6.1	6.3	4	3.6	6.9
	7	5.9	5.75	6.2	6.2	4	3.5	6.8
	8	6.1	5.95	6.1	6.4	4	3.5	7.1
T5	1	6.1	5.95	6.2	6.2	5	3.6	7.2
	2	6.1	5.95	6.2	6.2	5	3.5	6.9
	3	6.1	5.95	6.3	6.4	5	3.6	7.2
	4	6	5.85	6.2	6.5	5	3.6	6.9
	5	6.1	5.95	6.2	6.3	5	3.5	6.8
	6	6.1	5.95	6.1	6.2	5	3.4	6.9
	7	6.1	5.95	6.2	6.3	5	3.5	7
	8	6.1	5.95	6.2	6.4	5	3.6	7
T6	1	6.1	5.95	6.1	6.3	6	3.5	7
	2	6	5.85	6.1	6.1	6	3.5	7
	3	6	5.85	6.1	6.1	6	3.6	6.9
	4	6.2	6.05	6.1	6.4	6	3.6	7.2
	5	6.1	5.95	6.2	6.3	6	3.5	6.9
	6	6.1	5.95	6.3	6.3	6	3.5	7.2
	7	6.1	5.95	6.2	6.2	6	3.5	7.1
	8	6.1	5.95	6.3	6.3	6	3.6	6.9

## Sheet: anti oxidant
		peroxidase	reductase	sod
T1	1	250.641	1551.39	7.1525
	1	231.179	1626.23	6.61705
	1	253.926	1696.97	5.9175
	1	253.327	1667.82	6.7305
	1	232.335	1738.36	6.467
	1	237.852	1610.2	6.4365
	1	253.575	1635.09	6.402
	1	227.459	1561.44	7.1955
T2	2	316.013	1493.95	7.084
	2	312.728	1669.26	7.1095
	2	321.034	1714.48	6.438
	2	321.881	1661.94	7.01
	2	302.232	1672.89	7.322
	2	308.947	1704.84	6.949
	2	316.364	1690.56	6.482
	2	309.955	1699.61	7.7215
T3	3	408.1	1713.4	7.6575
	3	405.517	1789.68	7.088
	3	406.509	1846.91	7.314
	3	402.369	1848.21	7.0545
	3	390.641	1710.01	8.0995
	3	380.435	1795.67	7.2215
	3	385.166	1815.36	6.8555
	3	399.794	1736.48	7.683
T4	4	390.237	1823.5	7.5215
	4	372.86	1727.28	7.3235
	4	404.422	1759.61	7.5095
	4	400.794	1792.73	7.1705
	4	400.57	1795.34	7.0205
	4	402.451	1826.37	7.1335
	4	390.517	1867.96	7.153
	4	382.707	1742.79	7.164
T5	5	336.013	1692.86	6.6555
	5	382.728	1821.42	7.979
	5	351.034	1738.23	6.9495
	5	345.881	2003.3	6.897
	5	352.232	1851.27	7.3845
	5	388.947	1673.96	7.6185
	5	376.364	1915.94	6.531
	5	367.955	1817.64	7.8855
T6	6	376.055	1713.86	7.4655
	6	365.517	1842.42	7.338
	6	359.836	1759.23	7.36
	6	323.575	2024.3	7.7295
	6	369.691	1872.27	7.647
	6	368.451	1694.96	6.409
	6	371.984	1936.94	7.4565
	6	388.203	1838.64	7.6555

## Sheet: Gut ecology
						Experiment II
				e.coli			Salmonella					lactobacilli
				10 6 dilution
			colonies	cfu/ml	log 10 value		no of colonies	10 3 dilution	log 10 value			no of colonies		10 6 dilution	log 10 value
	T1	1	192	192000000	8.2833	1	15	15000	4.17609		1	79		79000000	7.89763
		1	201	201000000	8.3032	1	18	18000	4.25527		1	77		77000000	7.88649
		1	195	195000000	8.29003	1	18	18000	4.25527		1	79		79000000	7.89763
		1	189	189000000	8.27646	1	19	19000	4.27875		1	75		75000000	7.87506
		1	199	199000000	8.29885	1	15	15000	4.17609		1	76		76000000	7.88081
		1	188	188000000	8.27416	1	16	16000	4.20412		1	77		77000000	7.88649
		1	195	195000000	8.29003	1	15	15000	4.17609		1	76	115	76000000	7.88081
		1	200	200000000	8.30103	1	19	19000	4.27875		1	79	77.25	79000000	7.89763
	T2	2	12	12000000	7.07918	2	2	2000	3.30103		2	11		11000000	7.04139
		2	14	14000000	7.14613	2	2	2000	3.30103		2	9		9000000	6.95424
		2	12	12000000	7.07918	2	2	2000	3.30103		2	10		10000000	7
		2	15	15000000	7.17609	2	1	1000	3		2	8		8000000	6.90309
		2	14	14000000	7.14613	2	2	2000	3.30103		2	6		6000000	6.77815
		2	15	15000000	7.17609	2	2	2000	3.30103		2	10		10000000	7
		2	16	16000000	7.20412	2	2	2000	3.30103		2	8	156	8000000	6.90309
		2	16	16000000	7.20412	2	1	1000	3		2	8	8.75	8000000	6.90309
	T3	3	18	18000000	7.25527	3	8	8000	3.90309		3	120		120000000	8.07918
		3	16	16000000	7.20412	3	7	7000	3.8451		3	123		123000000	8.08991
		3	15	15000000	7.17609	3	6	6000	3.77815		3	114		114000000	8.0569
		3	15	15000000	7.17609	3	8	8000	3.90309		3	125		125000000	8.09691
		3	12	12000000	7.07918	3	9	9000	3.95424		3	126		126000000	8.10037
		3	14	14000000	7.14613	3	9	9000	3.95424		3	116		116000000	8.06446
		3	15	15000000	7.17609	3	10	10000	4		3	118	112	118000000	8.07188
		3	16	16000000	7.20412	3	11	11000	4.04139		3	113	119.375	113000000	8.05308
	T4	4	16	16000000	7.20412	4	8	8000	3.90309		4	81		72000000	7.85733
		4	19	19000000	7.27875	4	9	9000	3.95424		4	85		70000000	7.8451
		4	18	18000000	7.25527	4	6	6000	3.77815		4	86		70000000	7.8451
		4	25	25000000	7.39794	4	8	8000	3.90309		4	89		79000000	7.89763
		4	22	22000000	7.34242	4	9	9000	3.95424		4	84		84000000	7.92428
		4	23	23000000	7.36173	4	8	8000	3.90309		4	91		69000000	7.83885
		4	24	24000000	7.38021	4	8	8000	3.90309		4	92	167	65000000	7.81291
		4	25	25000000	7.39794	4	9	9000	3.95424		4	93	87.625	69000000	7.83885
	T5	5	18	18000000	7.25527	5	11	11000	4.04139		5	81		81000000	7.90849
		5	32	32000000	7.50515	5	15	15000	4.17609		5	79		79000000	7.89763
		5	28	28000000	7.44716	5	16	16000	4.20412		5	66		66000000	7.81954
		5	29	29000000	7.4624	5	18	18000	4.25527		5	73		73000000	7.86332
		5	26	26000000	7.41497	5	16	16000	4.20412		5	75		75000000	7.87506
		5	28	28000000	7.44716	5	12	12000	4.07918		5	78		78000000	7.89209
		5	27	27000000	7.43136	5	15	15000	4.17609		5	78	180	78000000	7.89209
		5	25	25000000	7.39794	5	14	14000	4.14613		5	80	76.25	80000000	7.90309
	T6	6	16	16000000	7.20412	6	6	6000	3.77815		6	72		81000000	7.90849
		6	14	14000000	7.14613	6	8	8000	3.90309		6	70		85000000	7.92942
		6	15	15000000	7.17609	6	7	7000	3.8451		6	70		86000000	7.9345
		6	16	16000000	7.20412	6	8	8000	3.90309		6	79		89000000	7.94939
		6	18	18000000	7.25527	6	5	5000	3.69897		6	84		84000000	7.92428
		6	13	13000000	7.11394	6	6	6000	3.77815		6	69		91000000	7.95904
		6	17	17000000	7.23045	6	5	5000	3.69897		6	65	192	92000000	7.96379
		6	16	16000000	7.20412	6	8	8000	3.90309		6	69	72.25	93000000	7.96848
